# Supplementary material for: Experimental data on radio frequency interference in microwave links using frequency scan measurements at 6 GHz, 7 GHz, and 8 GHz
Source: Data Brief. 2021 Feb 26;35:106916. doi: 10.1016/j.dib.2021.106916 (PMC7941074; doi:10.1016/j.dib.2021.106916)
Supplement: Supplementary file 1 [file mmc1.xlsx]

## Sheet: Site A
Site No.	Latitude	Longitude	Date	Elevation	Weather conditions	Frequency Band	Link Azimuth	Height of Measurement
Site A	07 55 05.6 N	006 16 05.8 E	20th Oct. 19	462m	Sunny	6/7/8GHz	78.32°	45M
	6GHz				CH No.	Center Frequency	Result	V	H	CH Rx
	Start Frequency		5900		1	5945.2	Available	A	A	1L
	End Frequency		6500		2	5974.85	Available	A	A	2L
					3	6004.5	Available	A	A	3L
					4	6034.15	Available	A	A	4L
					5	6093.45	Available	A	A	5L
					6	6152.75	Available	A	A	6L
	7GHz				CH No.	Center Frequency	Result	V	H	CH Rx
	Start Frequency		7400		1	7457	Not Available	N/A	N/A	1L
	End Frequency		7800		2	7485	Available	A	A	2L
					3	7513	Available	A	A	3L
					4	7541	Available	A	A	4L
					5	7569	Available	A	A	5L
	8GHz				CH No.	Center Frequency	Result	V	H	CH Rx
	Start Frequency		7700		4	7836.65	Available	A	A	4L
	End Frequency		8300		7	7925.6	Available	A	A	7L
					8	7955.25	Available	A	A	8L

## Sheet: Site B
Site No.	Latitude	Longitude	Date	Elevation	Weather conditions	Frequency Band	Link Azimuth	Height of Measurement
Site B	07 59 35.1 N	006 37 56.4 E	20th Oct. 19	387m	Cloudy	6/7/8GHz	258.37°	65M
	6GHz				CH No.	Center Freq	Result	V	H	CH Rx
	Start Frequency		5900		1	6197.24	Available	A	A	H
	End Frequency		6500		2	6226.89	Available	A	A	H
					3	6256.54	Available	A	A	H
					4	6286.19	Available	A	A	H
					5	6345.49	Available	A	A	H
					6	6375.14	Available	A	A	H
	7GHz				CH No.	Center Freq	Result	V	H	CH Rx
	Start Frequency		7400		1	7625	Not Available	N/A	A	H
	End Frequency		7800		2	7653	Not Available	N/A	A	H
					3	7681	Available	A	A	H
					4	7709	Available	A	A	H
					5	7737	Available	A	A	H
	8GHz				CH No.	Center Freq	Result	V	H	CH Rx
	Start Frequency		7700		4	8147.97	Available	A	A	H
	End Frequency		8300		7	8236.92	Available	A	A	H
					8	8266.57	Available	A	A	H

## Sheet: Site C
Site No.	Latitude	Longitude	Date	Elevation	Weather conditions	Frequency Band	Link Azimuth	Height of Measurement
Site C	08 04 28.6 N	005 45 58.1 E	20th Oct. 19	504m	Sunny	6/7/8GHz	122.16°	45M
	6G				CH No.	Center Freq	Result	V	H	CH Rx
	Start Frequency		5900		1	5945.2	Not Available	N/A	N/A	1L
	End Frequency		6500		2	5974.85	Not Available	N/A	N/A	2L
					3	6004.5	Not Available	N/A	N/A	3L
					4	6034.15	Not Available	N/A	N/A	4L
					5	6093.45	Not Available	N/A	N/A	5L
					6	6152.75	Not Available	N/A	N/A	6L
	7G				CH No.	Center Freq	Result	V	H	CH Rx
	Start Frequency		7400		1	7457	Not Available	A	N/A	1L
	End Frequency		7800		2	7485	Not Available	A	N/A	2L
					3	7513	Available	A	A	3L
					4	7541	Available	A	A	4L
					5	7569	Available	A	A	5L
	8G				CH No.	Center Freq	Result	V	H	CH Rx
	Start Frequency		7700		4	7836.65	Available	A	A	4L
	End Frequency		8300		7	7925.6	Available	A	A	7L
					8	7955.25	Available	A	A	8L

## Sheet: Site D
Site No.	Latitude	Longitude	Date	Elevation	Weather conditions	Frequency Band	Link Azimuth	Height of Measurement
Site D	07 54 16.2 N	006 02 14.2 E	20th Oct. 19	569m	Cloudy	6/7/8GHz	302.2°	65M
	6G				CH No.	Center Freq	Result	V	H	CH Rx
	Start Frequency		5900		1	6197.24	Not Available	N/A	N/A	H
	End Frequency		6500		2	6226.89	Not Available	N/A	N/A	H
					3	6256.54	Not Available	N/A	N/A	H
					4	6286.19	Not Available	N/A	N/A	H
					5	6345.49	Not Available	N/A	N/A	H
					6	6375.14	Not Available	N/A	N/A	H
	7G				CH No.	Center Freq	Result	V	H	CH Rx
	Start Frequency		7400		1	7625	Not Available	N/A	N/A	H
	End Frequency		7800		2	7653	Not Available	A	N/A	H
					3	7681	Available	A	A	H
					4	7709	Not Available	N/A	N/A	H
					5	7737	Not Available	N/A	A	H
	8G				CH No.	Center Freq	Result	V	H	CH Rx
	Start Frequency		7700		4	8147.97	Available	A	A	H
	End Frequency		8300		7	8236.92	Available	A	A	H
					8	8266.57	Available	A	A	H

## Sheet: Site E
Site No.	Latitude	Longitude	Date	Elevation	Weather conditions	Frequency Band	Link Azimuth	Height of Measurement
Site E	08 13 04.3 N	005 30 27.6 E	20th Oct. 19	350m	Cloudy	6/7/8GHz	302.2°	65M
	6G				CH No.	Center Freq	Result	V	H	CH Rx
	Start Frequency		5900		1	5945.2	Not Available	N/A	N/A	1L
	End Frequency		6500		2	5974.85	Not Available	N/A	N/A	2L
					3	6004.5	Not Available	N/A	N/A	3L
					4	6034.15	Not Available	N/A	N/A	4L
					5	6093.45	Not Available	N/A	N/A	5L
					6	6152.75	Not Available	N/A	N/A	6L
	7G				CH No.	Center Freq	Result	V	H	CH Rx
	Start Frequency		7400		1	7457	Not Available	A	N/A	1L
	End Frequency		7800		2	7485	Not Available	A	N/A	2L
					3	7513	Available	A	A	3L
					4	7541	Available	A	A	4L
					5	7569	Available	A	A	5L
	8G				CH No.	Center Freq	Result	V	H	CH Rx
	Start Frequency		7700		4	7836.65	Available	A	A	4L
	End Frequency		8300		7	7925.6	Available	A	A	7L
					8	7955.25	Available	A	A	8L

## Sheet: Site F
Site No.	Latitude	Longitude	Date	Elevation	Weather conditions	Frequency Band	Link Azimuth	Height of Measurement
Site F	08 04 28.6 N	005 45 58.1 E	20th Oct. 19	504m	Sunny	6/7/8GHz	122.16°	45M
	6G				CH No.	Center Freq	Result	V	H	CH Rx
	Start Frequency		5900		1	6197.24	Not Available	N/A	N/A	H
	End Frequency		6500		2	6226.89	Not Available	N/A	N/A	H
					3	6256.54	Not Available	N/A	N/A	H
					4	6286.19	Not Available	N/A	N/A	H
					5	6345.49	Not Available	N/A	N/A	H
					6	6375.14	Not Available	N/A	N/A	H
	7G				CH No.	Center Freq	Result	V	H	CH Rx
	Start Frequency		7400		1	7625	Not Available	N/A	N/A	H
	End Frequency		7800		2	7653	Not Available	N/A	N/A	H
					3	7681	Available	A	A	H
					4	7709	Not Available	N/A	N/A	H
					5	7737	Not Available	N/A	N/A	H
	8G				CH No.	Center Freq	Result	V	H	CH Rx
	Start Frequency		7700		4	8147.97	Available	A	A	H
	End Frequency		8300		7	8236.92	Available	A	A	H
					8	8266.57	Available	A	A	H

## Sheet: Site G
Site No.	Latitude	Longitude	Date	Elevation	Weather conditions	Frequency Band	Link Azimuth	Height of Measurement
Site G	07 59 35.1 N	006 37 56.4 E	20th Oct. 19	387m	Sunny	6/7/8GHz	87.72°	45M
	6G				CH No.	Center Freq	Result	V	H	CH Rx
	Start Frequency		5900		1	5945.2	Available	A	A	1L
	End Frequency		6500		2	5974.85	Available	A	A	2L
					3	6004.5	Available	A	A	3L
					4	6034.15	Available	A	A	4L
					5	6093.45	Available	A	A	5L
					6	6152.75	Available	A	A	6L
	7G				CH No.	Center Freq	Result	V	H	CH Rx
	Start Frequency		7400		1	7457	Not Available	N/A	N/A	1L
	End Frequency		7800		2	7485	Available	A	A	2L
					3	7513	Not Available	N/A	N/A	3L
					4	7541	Available	A	A	4L
					5	7569	Available	A	A	5L
	8G				CH No.	Center Freq	Result	V	H	CH Rx
	Start Frequency		7700		4	7836.65	Not Available	A	N/A	4L
	End Frequency		8300		7	7925.6	Available	A	A	7L
					8	7955.25	Available	A	A	8L

## Sheet: Site H
Site No.	Latitude	Longitude	Date	Elevation	Weather conditions	Frequency Band	Link Azimuth	Height of Measurement
Site H	07 49 24.6 N	006 44 07.4 E	20th Oct. 19	394m	Cloudy	6/7/8GHz	267.77	65M
	6G				CH No.	Center Freq	Result	V	H	CH Rx
	Start Frequency		5900		1	6197.24	Not Available	N/A	N/A	H
	End Frequency		6500		2	6226.89	Available	A	A	H
					3	6256.54	Not Available	N/A	N/A	H
					4	6286.19	Not Available	A	N/A	H
					5	6345.49	Not Available	N/A	N/A	H
					6	6375.14	Not Available	N/A	N/A	H
	7G				CH No.	Center Freq	Result	V	H	CH Rx
	Start Frequency		7400		1	7625	Not Available	A	N/A	H
	End Frequency		7800		2	7653	Available	A	A	H
					3	7681	Not Available	A	N/A	H
					4	7709	Available	A	A	H
					5	7737	Available	A	A	H
	8G				CH No.	Center Freq	Result	V	H	CH Rx
	Start Frequency		7700		4	8147.97	Available	A	A	H
	End Frequency		8300		7	8236.92	Available	A	A	H
					8	8266.57	Available	A	A	H

## Sheet: Site I
Site No.	Latitude	Longitude	Date	Elevation	Weather conditions	Frequency Band	Link Azimuth	Height of Measurement
Site I	08 10 03.7 N	005 04 08.0 E	13th Oct. 19	582m	Sunny	6/7/8GHz	267.77	45M
	6G				CH No.	Center Freq	Result	V	H	CH Rx
	Start Frequency		5900		1	5945.2	Not Available	N/A	N/A	1L
	End Frequency		6500		2	5974.85	Not Available	N/A	N/A	2L
					3	6004.5	Not Available	N/A	N/A	3L
					4	6034.15	Not Available	N/A	N/A	4L
					5	6093.45	Not Available	N/A	N/A	5L
					6	6152.75	Not Available	N/A	N/A	6L
	7G				CH No.	Center Freq	Result	V	H	CH Rx
	Start Frequency		7400		1	7457	Not Available	N/A	N/A	1L
	End Frequency		7800		2	7485	Not Available	N/A	A	2L
					3	7513	Not Available	A	N/A	3L
					4	7541	Available	A	A	4L
					5	7569	Not Available	N/A	N/A	5L
	8G				CH No.	Center Freq	Result	V	H	CH Rx
	Start Frequency		7700		4	7836.65	Not Available	A	N/A	4L
	End Frequency		8300		7	7925.6	Not Available	N/A	A	7L
					8	7955.25	Not Available	A	N/A	8L

## Sheet: Site J
Site No.	Latitude	Longitude	Date	Elevation	Weather conditions	Frequency Band	Link Azimuth	Height of Measurement
Site J	08 09 13.0 N	004 42 35.6 E	13th Oct. 19	433m	Cloudy	6/7/8GHz	87.72°	65M
	6G				CH No.	Center Frequency	Result	V	H	CH Rx
	Start Frequency		5900		1	6197.24	Not Available	A	N/A	H
	End Frequency		6500		2	6226.89	Available	A	A	H
					3	6256.54	Available	A	A	H
					4	6286.19	Available	A	A	H
					5	6345.49	Available	A	A	H
					6	6375.14	Not Available	A	N/A	H
	7G				CH No.	Center Frequency	Result	V	H	CH Rx
	Start Frequency		7400		1	7625	Not Available	N/A	N/A	H
	End Frequency		7800		2	7653	Not Available	N/A	N/A	H
					3	7681	Not Available	N/A	N/A	H
					4	7709	Available	A	A	H
					5	7737	Not Available	N/A	A	H
	8G				CH No.	Center Frequency	Result	V	H	CH Rx
	Start Frequency		7700		4	8147.97	Available	A	A	H
	End Frequency		8300		7	8236.92	Available	A	A	H
					8	8266.57	Available	A	A	H

[truncated: 9 more sheets: Site K, Site L, Site M, Site N, Site P, Site Q, Site R, Site S, Site T]
